# Supplementary material for: Towards Understanding Afghanistan Pea Symbiotic Phenotype Through the Molecular Modeling of the Interaction Between LykX-Sym10 Receptor Heterodimer and Nod Factors
Source: Front Plant Sci. 2021 May 7;12:642591. doi: 10.3389/fpls.2021.642591 (PMC8138044; doi:10.3389/fpls.2021.642591)
Supplement: Supplementary file 2 [file Data_Sheet_2.ZIP]

Archive with 10 entries (10 files):
- Domains_LRKs.xlsx
- __MACOSX/._Domains_LRKs.xlsx
- LjNFR1.html
- __MACOSX/._LjNFR1.html
- LjNFR5.html
- __MACOSX/._LjNFR5.html
- MtLYK3.html
- __MACOSX/._MtLYK3.html
- MtNFP.html
- __MACOSX/._MtNFP.html
