# Supplementary material for: Towards Understanding Afghanistan Pea Symbiotic Phenotype Through the Molecular Modeling of the Interaction Between LykX-Sym10 Receptor Heterodimer and Nod Factors
Source: Front Plant Sci. 2021 May 7;12:642591. doi: 10.3389/fpls.2021.642591 (PMC8138044; doi:10.3389/fpls.2021.642591)
Supplement: Supplementary file 2 [file Data_Sheet_2.ZIP › Domains_LRKs.xlsx]

## Sheet: Sheet1
	class	uniprot	LysM1	LysM2	LysM3	Jpred: unstructured region (aka linker)	TransMembrane
MtLYK3	LYK	https://www.uniprot.org/uniprot/Q6UD73	46 – 72	102 – 148	167 – 210	210-232	232 – 252
MtNFP	LYR	https://www.uniprot.org/uniprot/Q0GXS4	51 – 98	113 – 160	no information	224-245	247 – 267
LjNFR1	LYK	https://www.uniprot.org/uniprot/Q70KR8	no information	no information	no information	210-235	228 – 253
LjNFR5	LYR	https://www.uniprot.org/uniprot/Q70KR1	50 – 97	no information	179 – 223	223-243	243 – 270
